# Supplementary material for: The breast pre-cancer atlas illustrates the molecular and micro-environmental diversity of ductal carcinoma in situ
Source: NPJ Breast Cancer. 2022 Jan 13;8:6. doi: 10.1038/s41523-021-00365-y (PMC8758681; doi:10.1038/s41523-021-00365-y)
Supplement: Supplementary file 2 — Supplementary Data 1 [file 41523_2021_365_MOESM2_ESM.xlsx]

## Sheet: ST1_Patient_and_Spec_Info
Supplementary Table 1: Subject and Sample Information
Source	MCL_ptid	MCL_blockID	Histology DOI	Age at Index	Race	Ethnicity	Year of Diagnosis	How Detected	Relative with Cancer History	Recurrence	BIRADS_density	Size (cm)	Laterality	Clinical Grade	Sample Grade	Architecture	Necrosis	Clinical ER	Clinical Her2	Sample HER2 *	Histological adipose fraction	Data Type †	N Regions
UCSD	MCL76_025	MCL76_025_16800	https://doi.org/10.26252/wodm-yqcc	75	White	Hispanic or Latino	2004	Screening	NA	No	Scattered fibroglandular densities	1.2	Right	High	High	solid	comedo	Neg	Pos	NA	0.32	I	2
UCSD	MCL76_044	MCL76_044_12800	https://doi.org/10.26252/xghh-gogc	56	White	Not Hispanic or Latino	2010	Screening	No	No	Heterogeneously dense	0.9	Left	Low	Low	cribriform		Pos	Neg	neg	0.13	RI	1
UCSD	MCL76_007	MCL76_007_11000	https://doi.org/10.26252/xost-vxci	78	White	Not Hispanic or Latino	2010	Screening	No	No	Heterogeneously dense	3.5	Left	High	High	solid		Neg	Neg	neg	0.8	RI	3
UCSD	MCL76_048	MCL76_048_13100	https://doi.org/10.26252/mgch-cwfw	51	White	Not Hispanic or Latino	2012	Screening	Yes	No	Heterogeneously dense	3.8	Right	Intermediate	Intermediate	cribriform		Pos	Neg	neg	0.41	RD	3
UCSD	MCL76_049	MCL76_049_18100	https://doi.org/10.26252/xhjc-rqpd	50	White	Hispanic or Latino	2012	Patient	No	No	Heterogeneously dense	6	Left	Intermediate	Low	cribriform		Pos	Equ	neg	0.15	RI	1
UCSD	MCL76_007	MCL76_007_11100	https://doi.org/10.26252/bbgb-xdse	78	White	Not Hispanic or Latino	2013	Screening	No	Yes	Heterogeneously dense	2.6	Right	High	High	solid	comedo	Neg	Neg	neg	0.1	RDI	4
UCSD	MCL76_012	MCL76_012_11600	https://doi.org/10.26252/xfja-mige	50	White	Not Hispanic or Latino	2013	Patient	No	No	Heterogeneously dense	3.6	Right	High	Intermediate	solid	other	Pos	Neg	neg	0.09	RI	2
UCSD	MCL76_064	MCL76_064_15200	https://doi.org/10.26252/yztx-ezoh	78	White	Not Hispanic or Latino	2014	Screening	No	No	Scattered fibroglandular densities	0.4	Left	Intermediate	Low	cribriform		Pos	Neg	neg	0.68	D	3
UCSD	MCL76_066	MCL76_066_14400	https://doi.org/10.26252/fwbi-esuu	70	White	Not Hispanic or Latino	2014	Screening	No	No	Heterogeneously dense	1.1	Right	Low	Low	cribriform		Pos	Neg	neg	0.67	RD	3
UCSD	MCL76_016	MCL76_016_11800	https://doi.org/10.26252/vxni-jduq	35	White	Not Hispanic or Latino	2014	Screening	Yes	No	Heterogeneously dense	5	Left	High	High	mixed	comedo	Pos	Pos	pos	0.07	RDI	4
UCSD	MCL76_061	MCL76_061_16200	https://doi.org/10.26252/wdex-dtbb	34	White	Hispanic or Latino	2014	Screening	No	No	Heterogeneously dense	8	Left	Intermediate	Low	cribriform	other	Pos	Pos	neg	0.04	RDI	4
UCSD	MCL76_060	MCL76_060_16100	https://doi.org/10.26252/kvoo-ptwk	47	Other	Not Hispanic or Latino	2014	Unknown	Yes	No	Heterogeneously dense	17	Left	Intermediate	Low	cribriform		Pos	Neg	neg	0.17	RDI	3
UCSD	MCL76_066	MCL76_066_16500	https://doi.org/10.26252/nvss-mgng	70	White	Not Hispanic or Latino	2015	Screening	No	Yes	Scattered fibroglandular densities	0.3	Right	Low	Low	adh		Pos	Neg	neg	0.32	RDI	1
UCSD	MCL76_071	MCL76_071_14800	https://doi.org/10.26252/azrn-ofmk	68	White	Hispanic or Latino	2015	Patient	No	No	Heterogeneously dense	5.8	Right	Intermediate	Intermediate	micropapillary		Neg	Neg	neg	0.2	RDI	3
UCSD	MCL76_067	MCL76_067_16600	https://doi.org/10.26252/cwki-uwjd	54	White	Not Hispanic or Latino	2015	Screening	yes	No	Heterogeneously dense	6	Left	High	Intermediate	solid	comedo	Pos	NA	pos	0.14	RDI	3
UCSD	MCL76_070	MCL76_070_16400	https://doi.org/10.26252/awoy-ouda	69	White	Not Hispanic or Latino	2015	Screening	No	No	Heterogeneously dense	8	Right	High	Intermediate	solid	other	Pos	Neg	neg	0.26	RDI	3
UCSD	MCL76_068	MCL76_068_14900	https://doi.org/10.26252/wqtt-fxpb	59	White	Hispanic or Latino	2015	Patient	Yes	No	Heterogeneously dense	9.5	Left	High	High	cribriform	other	Neg	Pos	pos	0.05	RDI	3
UCSD	MCL76_074	MCL76_074_14700	https://doi.org/10.26252/vftt-dpwf	45	Black or African American	Not Hispanic or Latino	2015	Screening	Yes	No	Scattered fibroglandular densities	14	Right	Intermediate	Intermediate	cribriform	other	Pos	Neg	neg	0.14	RDI	3
UCSD	MCL76_077	MCL76_077_15300	https://doi.org/10.26252/bigs-pont	70	Asian	Not Hispanic or Latino	2016	Screening	Yes	No	Heterogeneously dense	1.2	Left	High	Intermediate	cribriform	comedo	Neg	Pos	pos	0.16	RDI	2
UCSD	MCL76_078	MCL76_078_15500	https://doi.org/10.26252/wlwq-vdoo	68	White	Not Hispanic or Latino	2016	Screening	Yes	No	Heterogeneously dense	1.4	Left	Intermediate	Low	solid	other	Pos	Equ	neg	0.63	RD	3
UCSD	MCL76_079	MCL76_079_15400	https://doi.org/10.26252/plep-ltga	62	White	Not Hispanic or Latino	2016	Screening	Yes	No	Heterogeneously dense	3.4	Right	High	Intermediate	cribriform	comedo	Neg	Pos	pos	0.68	RD	3
UCSD	MCL76_076	MCL76_076_15700	https://doi.org/10.26252/kpyd-qjpt	45	White	Not Hispanic or Latino	2016	Screening	No	No	Heterogeneously dense	4.1	Right	High	Low	cribriform		Pos	Equ	neg	0.16	RD	5
UCSD	MCL76_064	MCL76_064_14600	https://doi.org/10.26252/rjnl-mlgt	78	White	Not Hispanic or Latino	2016	Screening	No	Yes	Scattered fibroglandular densities	NA	Left	Intermediate	Intermediate	solid		Pos	Neg	NA	0.73	I	1
UCSD	MCL76_080	MCL76_080_15800	https://doi.org/10.26252/ygng-lvud	59	White	Not Hispanic or Latino	2017	Screening	Yes	No	Heterogeneously dense	3.7	Left	Intermediate	Low	adh		Pos	Pos	neg	0.11	RDI	3
UVM	MCL78_020	MCL78_020_10001	https://doi.org/10.26252/kmtx-brlr	59	White	Not Hispanic or Latino	2017	Screening	NA	No	Scattered fibroglandular densities	0.3	Right	Intermediate	Low	cribriform		Pos	NA	pos	0.74	DI	1
UVM	MCL78_005	MCL78_005_10001	https://doi.org/10.26252/hncb-onzb	81	White	Not Hispanic or Latino	2017	Screening	NA	No	Scattered fibroglandular densities	0.5	Right	Intermediate	High	solid	comedo	Pos	NA	neg	0.8	RDI	1
UVM	MCL78_015	MCL78_015_10001	https://doi.org/10.26252/noou-zeqm	57	White	Not Hispanic or Latino	2017	Patient	NA	Yes	Predominantly fatty	0.5	Left	High	High	micropapillary		Pos	NA	pos	0.3	RI	1
UVM	MCL78_011	MCL78_011_10001	https://doi.org/10.48577/yhyn-htpf	59	White	Not Hispanic or Latino	2017	Patient	NA	No	Scattered fibroglandular densities	0.6	Right	Low | Intermediate	Intermediate	solid		Pos	NA	pos	0.65	RI	1
UVM	MCL78_010	MCL78_010_10001	https://doi.org/10.26252/thcb-gnyu	67	White	Not Hispanic or Latino	2017	Screening	NA	No	Scattered fibroglandular densities	1.1	Left	Intermediate	Intermediate	cribriform	comedo	Neg	NA	pos	0.65	RI	1
UVM	MCL78_008	MCL78_008_10001	https://doi.org/10.26252/musl-ohkp	66	White	Not Hispanic or Latino	2017	Patient	NA	No	Scattered fibroglandular densities	1.5	Right	High	Intermediate	solid	comedo	Pos	NA	pos	0.77	RDI	1
UVM	MCL78_007	MCL78_007_10001	https://doi.org/10.26252/xywy-gtco	43	White	Not Hispanic or Latino	2017	Screening	NA	No	Extremely Dense	1.6	Right	Intermediate	Intermediate	cribriform	other	Pos	NA	pos	0.33	RD	1
UVM	MCL78_019	MCL78_019_10001	https://doi.org/10.26252/reuv-rkbg	57	White	Not Hispanic or Latino	2017	Patient	NA	No	Heterogeneously dense	1.9	Left	High	High	solid	other	Low	NA	equ	0.68	RD	1
UVM	MCL78_002	MCL78_002_10001	https://doi.org/10.26252/rykt-nrrl	48	Asian	Not Hispanic or Latino	2017	Screening	NA	No	Extremely Dense	2	Left	Intermediate	Intermediate	solid	other	Pos	NA	neg	0.24	RDI	1
UVM	MCL78_018	MCL78_018_10001	https://doi.org/10.26252/iwsi-pnsp	65	White	Not Hispanic or Latino	2017	Patient	NA	No	Scattered fibroglandular densities	2	Right	Intermediate	Intermediate	mixed	comedo	Pos	NA	equ	0.65	RD	2
UVM	MCL78_013	MCL78_013_10001	https://doi.org/10.26252/jkgu-xwdg	63	White	Not Hispanic or Latino	2017	Screening	NA	No	Heterogeneously dense	2.2	Right	Intermediate | High	Intermediate	mixed	other	Neg	NA	pos	0.56	RI	1
UVM	MCL78_009	MCL78_009_10001	https://doi.org/10.26252/qcdu-kget	78	White	Not Hispanic or Latino	2017	Screening	NA	No	Scattered fibroglandular densities	2.4	Right	Intermediate	Intermediate	solid		Pos	NA	neg	0.91	RDI	1
UVM	MCL78_001	MCL78_001_10001	https://doi.org/10.26252/nkzf-gcxj	50	NA	NA	2017	Screening	NA	No	Unknown	2.5	Right	Intermediate	Intermediate	cribriform	other	NA	NA	neg	0.69	RI	1
UVM	MCL78_017	MCL78_017_10001	https://doi.org/10.26252/mfnd-pznt	52	White	Not Hispanic or Latino	2017	Patient	NA	No	Extremely Dense	2.5	Left	High	Intermediate	solid	other	Pos	NA	pos	0.15	RDI	1
UVM	MCL78_012	MCL78_012_10014	https://doi.org/10.26252/jbnl-rhyb	54	White	Not Hispanic or Latino	2017	Screening	NA	No	Heterogeneously dense	3	Right	High	High	solid	other	Neg	NA	NA	0.56	I	1
UVM	MCL78_006	MCL78_006_10001	https://doi.org/10.26252/kahm-rhkh	75	White	Not Hispanic or Latino	2017	Patient	NA	No	Heterogeneously dense	4	Left	Intermediate	Intermediate	cribriform	other	Pos	NA	pos	0.58	RD	1
UVM	MCL78_012	MCL78_012_10001	https://doi.org/10.26252/nnga-ogye	54	White	Not Hispanic or Latino	2017	Screening	NA	No	Heterogeneously dense	4	Right	High	High	solid	other	Neg	NA	pos	0.73	RI	1
UVM	MCL78_016	MCL78_016_10001	https://doi.org/10.26252/asti-dghe	65	White	Not Hispanic or Latino	2017	Patient	NA	No	Scattered fibroglandular densities	4.5	Left	Intermediate | High	Intermediate	solid	other	Neg	NA	pos	0.5	RDI	1
UVM	MCL78_003	MCL78_003_10001	https://doi.org/10.26252/wmpf-mnwb	43	White	Not Hispanic or Latino	2017	Screening	NA	No	Heterogeneously dense	5	Left	Intermediate	High	solid	other	Pos	NA	equ	0.79	RDI	1
* Inferred from ERBB2 copy number and expression (Supplementary Figure 1)
† R: RNA, D:DNA, I: Immuno-histochemistry

## Sheet: ST2_RNA_Seq_Stats
Supplementary Table 2A: Sample RNA-seq statistics and PAM50 Probabilities
						PAM50 Probabilities
MCL_ptid	MCL_blockID	Total Mapped Reads	N Genes Detected	Fraction Mitochondrial Reads	PAM50 Label	Basal	Her2	LumA	LumB	Normal
MCL76_007	MCL76_007_11000	527329	13803	0.0517703	Basal	0.248806	0.271012	0	0	0.480181
MCL76_007	MCL76_007_11100	288492	13230	0.0563205	Basal	0.39525	0	0	0	0.60475
MCL76_012	MCL76_012_11600	406283	13408	0.0526751	LumA	0	0	0.603558	0.396442	0
MCL76_016	MCL76_016_11800	808198	13940	0.0644693	Her2	0	0.716652	0	0.283348	0
MCL76_044	MCL76_044_12800	1704902	14514	0.0344248	LumA	0	0	0.758367	0	0.241633
MCL76_048	MCL76_048_13100	74801	10111	0.0397054	Normal	0	0	0.522202	0	0.477798
MCL76_049	MCL76_049_18100	1665806	14709	0.0317318	Normal	0	0	0.58895	0	0.41105
MCL76_060	MCL76_060_16100	67993	10070	0.0269292	LumA	0	0	0.631829	0	0.368171
MCL76_061	MCL76_061_16200	1550880	14586	0.0380855	LumA	0	0	0.632298	0.169962	0.19774
MCL76_066	MCL76_066_14400	518691	13416	0.0363453	Normal	0	0	0.505967	0	0.494033
MCL76_066	MCL76_066_16500	653750	13709	0.0334654	LumA	0	0	0.68437	0.0292811	0.286349
MCL76_067	MCL76_067_16600	5632356	15647	0.0275931	LumB	0	0.39099	0	0.60901	0
MCL76_068	MCL76_068_14900	1789250	15417	0.0224491	Her2	0.339042	0.504589	0	0.156369	0
MCL76_070	MCL76_070_16400	329574	13130	0.0581265	LumA	0	0	0.586859	0.413141	0
MCL76_071	MCL76_071_14800	520663	13813	0.0713129	Basal	0.936286	0	0	0	0.0637137
MCL76_074	MCL76_074_14700	2063711	14620	0.0202742	LumA	0	0	0.715182	0	0.284818
MCL76_076	MCL76_076_15700	920591	14172	0.0303121	LumA	0	0	0.647693	0	0.352307
MCL76_077	MCL76_077_15300	187554	12647	0.0296395	Her2	0.00669363	0.647887	0	0.345419	0
MCL76_078	MCL76_078_15500	221269	12608	0.0366206	Normal	0.174855	0	0.208352	0	0.616793
MCL76_079	MCL76_079_15400	658056	14228	0.0349697	Her2	0.279353	0.720647	0	0	0
MCL76_080	MCL76_080_15800	475939	13006	0.0720597	Normal	0	0	0.444542	0	0.555458
MCL78_001	MCL78_001_10001	3834025	16168	0.160875	Normal	0	0	0.419931	0	0.580069
MCL78_002	MCL78_002_10001	2779328	15648	0.182138	LumB	0	0.450522	0	0.549478	0
MCL78_003	MCL78_003_10001	2094608	15367	0.314293	LumA	0	0	0.687525	0.189901	0.122574
MCL78_005	MCL78_005_10001	2774555	15119	0.0855997	LumB	0	0.184573	0	0.815427	0
MCL78_006	MCL78_006_10001	2432117	15800	0.240414	LumB	0.101747	0.422128	0	0.476125	0
MCL78_007	MCL78_007_10001	3708295	16295	0.0352504	Her2	0.0291262	0.602689	0	0	0.368185
MCL78_008	MCL78_008_10001	2906979	15460	0.115986	Her2	0.110101	0.658764	0	0.231136	0
MCL78_009	MCL78_009_10001	2647101	15868	0.165272	Normal	0	0	0.537831	0	0.462169
MCL78_010	MCL78_010_10001	4062623	15351	0.0444043	LumB	0	0.290128	0	0.709872	0
MCL78_011	MCL78_011_10001	3555096	15693	0.0825038	Her2	0	0.716832	0	0.283168	0
MCL78_012	MCL78_012_10001	5547853	16132	0.0673619	Basal	0.711316	0.288684	0	0	0
MCL78_013	MCL78_013_10001	3786286	15787	0.0756219	Basal	0.737005	0.262995	0	0	0
MCL78_015	MCL78_015_10001	3338150	15737	0.0755847	Normal	0.0185858	0	0.422862	0	0.558552
MCL78_016	MCL78_016_10001	3424480	15550	0.0389405	Normal	0	0	0.574483	0	0.425517
MCL78_017	MCL78_017_10001	2891954	15829	0.151987	LumA	0	0	0.817346	0	0.182654
MCL78_018	MCL78_018_10001	2179742	14896	0.302205	LumB	0	0	0.392388	0.607612	0
MCL78_019	MCL78_019_10001	3141913	16122	0.153769	Normal	0.233263	0	0.165202	0	0.601534
Supplementary Table 2B: Region RNA-seq statistics and PAM50 Probabilities
							PAM50 Probabilities
MCL_blockID	subregion_specimen_ID	Total Mapped Reads	N Genes Detected	Fraction Mitochondrial Reads	Distance b/w Regions (mm)	PAM50 Label	Basal	Her2	LumA	LumB	Normal
MCL76_007_11000	MCL76_007_11011	389770	13389	0.0459553	8	Basal	0.376814	0.146466	0	0	0.47672
MCL76_007_11000	MCL76_007_11012	126254	11046	0.0671741	8	Her2	0	0.415628	0.285306	0.0438733	0.255192
MCL76_007_11100	MCL76_007_11112	117380	11721	0.0315045	7.5	Normal	0	0.0325581	0.51449	0.0550984	0.397853
MCL76_007_11100	MCL76_007_11113	166090	11747	0.0741827	7.5	Basal	0.511634	0.164566	0	0	0.3238
MCL76_012_11600	MCL76_012_11611	78589	9849	0.0966166	0	LumA	0	0	0.692637	0.296349	0.0110137
MCL76_012_11600	MCL76_012_11612	327740	13186	0.042131	0	LumA	0	0	0.75795	0.24205	0
MCL76_016_11800	MCL76_016_11811	739121	13772	0.0635363	4	Her2	0	0.97158	0	0.0284202	0
MCL76_016_11800	MCL76_016_11812	69158	9534	0.0743659	4	LumB	0	0.144083	0.372977	0.48294	0
MCL76_066_14400	MCL76_066_14411	364187	12747	0.038159	2.5	LumA	0	0	0.613036	0	0.386964
MCL76_066_14400	MCL76_066_14412	154554	11157	0.03206	2.5	Normal	0	0	0.478468	0	0.521532
MCL76_068_14900	MCL76_068_14912	1650874	15456	0.0224172	0	Her2	0.360217	0.501246	0	0.138536	0
MCL76_068_14900	MCL76_068_14913	138629	12027	0.0227874	0	Her2	0.373822	0.626178	0	0	0
MCL76_070_16400	MCL76_070_16411	234474	12590	0.0508713	0	LumA	0	0	0.835178	0.164822	0
MCL76_070_16400	MCL76_070_16412	95140	10506	0.0759828	0	LumA	0	0	0.73965	0.26035	0
MCL76_071_14800	MCL76_071_14811	426548	13353	0.0666865	1.5	Basal	0.911279	0	0	0	0.0887208
MCL76_071_14800	MCL76_071_14813	94179	11224	0.092218	1.5	Basal	0.665788	0	0	0	0.334212
MCL76_077_15300	MCL76_077_15311	50872	9526	0.0442287	3.5	LumA	0	0.166403	0.610445	0	0.223152
MCL76_077_15300	MCL76_077_15312	136728	11777	0.0242013	3.5	Her2	0.0861908	0.6495	0	0.26431	0
MCL76_079_15400	MCL76_079_15411	477574	13545	0.033578	0	Her2	0.256367	0.743633	0	0	0
MCL76_079_15400	MCL76_079_15412	156123	12152	0.0378868	0	Her2	0.169509	0.830491	0	0	0

## Sheet: ST3_Sample_Somatic_Summary
Supplementary Table 3: Summary of somatic genetic analysis
MCL_ptid	MCL_blockID	Analysis Type*	Divergence N Regions	CNA interregion max divergence	CNA Burden	WGD†	snv	indel	Muts/Mb
MCL76_007	MCL76_007_11100	SCD	2	0.157427	0.24247
MCL76_016	MCL76_016_11800	SC			0.292327
MCL76_048	MCL76_048_13100	C			0.101852
MCL76_060	MCL76_060_16100	SC			0.0140494
MCL76_061	MCL76_061_16200	MCVD	2	0.0973857	0.130893	yes	70	4	2.245
MCL76_064	MCL76_064_15200	SCD	2	0.0405439	0.00651211
MCL76_066	MCL76_066_14400	MCVD	2	0.0711685	0.0518508	no	115	4	3.213
MCL76_066	MCL76_066_16500	C			0.0380395
MCL76_067	MCL76_067_16600	MCVD	2	0.0632359	0.230379	no	178	6	4.939
MCL76_068	MCL76_068_14900	SC	2		0.297303
MCL76_070	MCL76_070_16400	C			0.0803928
MCL76_071	MCL76_071_14800	MCV			0.00386534		141	2	3.888
MCL76_074	MCL76_074_14700	MCVD	2	0.0167402	0.0835026	no	163	6	4.545
MCL76_076	MCL76_076_15700	MCVD	3	0.0621691	0.11833		80	4	2.249
MCL76_077	MCL76_077_15300	MCVD	2	0.0518424	0.567432	yes	203	4	5.685
MCL76_078	MCL76_078_15500	MCVD	3	0.0478817	0.195497	no	101	7	2.889
MCL76_079	MCL76_079_15400	MCVD	3	0.0652346	0.342991	yes	161	8	4.58
MCL76_080	MCL76_080_15800	MCVD	2	0.0131768	0.0479192	no	76	4	2.15
MCL78_002	MCL78_002_10001	MCV			0.0739591		167	4	4.711
MCL78_003	MCL78_003_10001	SC			0.180913
MCL78_005	MCL78_005_10001	SC			0.239929
MCL78_006	MCL78_006_10001	SC			0.29
MCL78_007	MCL78_007_10001	SC			0.152722
MCL78_008	MCL78_008_10001	SC			0.06
MCL78_009	MCL78_009_10001	SC			0.0344217
MCL78_016	MCL78_016_10001	MCV			0.445687		103	25	3.55
MCL78_017	MCL78_017_10001	SC			0.326258
MCL78_018	MCL78_018_10001	MCV			0.010385		105	6	3.005
MCL78_019	MCL78_019_10001	SC			0.467255
MCL78_020	MCL78_020_10001	SC			0.172131
* M: Mutation; S: Select Mutation; C: Copy Number; V: diVersity; D: Divergence
† Whole Genome Duplication identified by ASCAT

## Sheet: ST4_Arm_CNA_
Supplementary Table 4: Chromosome arm-level CNA
		Chromosome Arm*
MCL_ptid	MCL_blockID	1p	1q	2p	2q	3p	3q	4p	4q	5p	5q	6p	6q	7p	7q	8p	8q	9p	9q	10p	10q	11p	11q	12p	13q	14q	15q	16p	16q	17p	17q	18p	18q	19p	19q	20p	20q	21q	22q	Xp	Xq
MCL76_007	MCL76_007_11100	-1										-1				-1	1					-1			-1				-1	-1		-1					1	1
MCL76_016	MCL76_016_11800		1				1				-1			1	1							-1					-1	1
MCL76_048	MCL76_048_13100		1
MCL76_060	MCL76_060_16100																												-1
MCL76_061	MCL76_061_16200										1						1				-1						1		-1
MCL76_064	MCL76_064_15200
MCL76_066	MCL76_066_14400														-1														-1
MCL76_066	MCL76_066_16500
MCL76_067	MCL76_067_16600		1			-1		-1							1	-1				1		1	-1							-1						1	1
MCL76_068	MCL76_068_14900			1			1				-1		1						1							-1				-1		-1	-1		-1
MCL76_070	MCL76_070_16400
MCL76_071	MCL76_071_14800
MCL76_074	MCL76_074_14700													1	-1													1	-1
MCL76_076	MCL76_076_15700												-1			-1										-1			-1	-1									-1
MCL76_077	MCL76_077_15300	-1		-1	-1	1	-1			-1	-1	-1	-1	-1	-1	-1	-1	-1	-1	-1	-1	-1	-1	-1	-1	-1	-1	-1	-1	-1	-1	-1	-1	-1	-1			-1	-1
MCL76_078	MCL76_078_15500												-1					-1	-1	-1	-1							1	-1	-1
MCL76_079	MCL76_079_15400	-1	1	-1	-1			-1	-1	1			-1	1	-1	-1	1		-1								-1	1	-1	-1	-1			-1				1		1	1
MCL76_080	MCL76_080_15800												-1																-1										-1
MCL78_002	MCL78_002_10001				-1																								-1
MCL78_003	MCL78_003_10001	1	1													1	1					-1												1	1
MCL78_005	MCL78_005_10001		1																																		1
MCL78_006	MCL78_006_10001		1																													-1
MCL78_007	MCL78_007_10001												-1					-1	-1				-1
MCL78_008	MCL78_008_10001		1					-1	-1					-1		-1									-1					-1		-1	-1			1	1
MCL78_009	MCL78_009_10001																								-1
MCL78_016	MCL78_016_10001		1			-1				1	-1	1	1	-1		-1	1				-1	-1		-1	-1		-1		1	-1								1
MCL78_017	MCL78_017_10001		1			-1				1	-1					-1			-1						-1	-1			-1	-1
MCL78_018	MCL78_018_10001
MCL78_019	MCL78_019_10001	-1	1				-1	-1	1		-1					-1	1	-1				-1	-1		-1					-1		-1			1		1		-1
MCL78_020	MCL78_020_10001		1																				-1		-1			-1	-1	-1		-1	-1
* Chromosomal arm gains (+1) and losses (-1) were called when more than half their total length was involved in a gained (log2 copy ratio>0.3) or lost (log2 copy ratio < -0.3) segment, respectively. Excluding acrocentric chromosomes.

## Sheet: ST5_Mutational_Signatures
Supplementary Table 5: Mutational signatures identified in DCIS somatic mutations
		Percent of mutations attributed to COSMIC v3.1 Single Base Substitution (SBS) Signatures
	Proposed Etiology:	Aging		MMR		APOBEC
MCL_ptid	MCL_blockID	SBS1	SBS5	SBS15	SBS21	SBS2	SBS13	Cosine Similarity*
MCL76_061	MCL76_061_16200	0.2063	0.7937					0.79
MCL76_066	MCL76_066_14400	0.0385	0.7981	0.1635				0.83
MCL76_067	MCL76_067_16600	0.1834	0.6331			0.071	0.1124	0.93
MCL76_071	MCL76_071_14800	0.0526	0.6842	0.2632				0.88
MCL76_074	MCL76_074_14700	0.1569	0.8431					0.84
MCL76_076	MCL76_076_15700	0.2432	0.7568					0.77
MCL76_077	MCL76_077_15300	0.1604	0.8396					0.86
MCL76_078	MCL76_078_15500	0.0947	0.7474		0.1579			0.81
MCL76_079	MCL76_079_15400	0.2067	0.7933					0.88
MCL76_080	MCL76_080_15800	0.1493	0.8507					0.73
MCL78_002	MCL78_002_10001	0.15	0.85					0.86
MCL78_016	MCL78_016_10001	0.2021	0.7979					0.82
MCL78_018	MCL78_018_10001	0.134	0.866					0.83
* Measured between the result of single-sample decomposition into known COSMIC signatures and actual patient mutation spectrum

## Sheet: ST6_Non-Silent_Somatic_Mut
Supplementary Table 6: Non-silent mutations in breast cancer driver genes.
MCL_ptid	MCL_blockID	Chromosome	Start	Stop	Ref	Alt	Type	Gene	Impact	AA change	Codon	Depth	VAF	COSMIC ID (v92)	COSMIC COUNT (v92)	ClinVar Significance (v20190513)	SnpEff Impact	CADD_phred
MCL78_019	MCL78_019_10001	chr1	16254602	16254603	C	T	SNV	SPEN	missense_variant	p.Ser623Phe	c.1868C>T	11	0.82				MODERATE	24.8
MCL76_067	MCL76_067_16600	chr1	16256031	16256033	AG	A	Deletion	SPEN	frameshift_variant	p.Glu1100fs	c.3298delG	178	0.49				HIGH
MCL76_078	MCL76_078_15500	chr1	27105755	27105757	CT	C	Deletion	ARID1A	frameshift_variant	p.Ser1791fs	c.5371delT	123	0.29				HIGH
MCL76_080	MCL76_080_15800	chr10	8111431	8111434	TCA	T	Deletion	GATA3	splice_acceptor_variant&splice_region_variant&intron_variant		c.925-3_925-2delCA	16	0.38	COSV60515023	58		HIGH
MCL76_060	MCL76_060_16100	chr10	8111431	8111434	TCA	T	Deletion	GATA3	splice_acceptor_variant&splice_region_variant&intron_variant		c.925-3_925-2delCA	34	0.41	COSV60515023	58		HIGH
MCL76_061	MCL76_061_16200	chr10	8111431	8111434	TCA	T	Deletion	GATA3	splice_acceptor_variant&splice_region_variant&intron_variant		c.925-3_925-2delCA	42	0.24	COSV60515023	58		HIGH
MCL78_007	MCL78_007_10001	chr10	70333729	70333730	C	A	SNV	TET1	missense_variant	p.Ser545Arg	c.1635C>A	23	0.52				MODERATE	14.2
MCL76_067	MCL76_067_16600	chr12	56489582	56489583	G	A	SNV	ERBB3	missense_variant	p.Arg683Gln	c.2048G>A	90	0.63				MODERATE	29.7
MCL76_076	MCL76_076_15700	chr12	56490840	56490841	A	C	SNV	ERBB3	missense_variant	p.Ile763Leu	c.2287A>C	136	0.43				MODERATE	21.5
MCL76_077	MCL76_077_15300	chr12	115112411	115112412	G	C	SNV	TBX3	missense_variant	p.Ser443Trp	c.1328C>G	46	0.17				MODERATE	17
MCL76_007	MCL76_007_11100	chr12	115114253	115114254	G	GGACT	Insertion	TBX3	frameshift_variant	p.Met322fs	c.959_962dupAGTC	18	0.33				HIGH
MCL76_067	MCL76_067_16600	chr12	130847535	130847536	C	T	SNV	PIWIL1	missense_variant&splice_region_variant	p.Ala681Val	c.2042C>T	55	0.53	COSV55352254	1		MODERATE	24.3
MCL76_078	MCL76_078_15500	chr13	48951138	48951139	T	TG	Insertion	RB1	frameshift_variant	p.Gln436fs	c.1304dupG	149	0.32				HIGH
MCL78_006	MCL78_006_10001	chr14	38061142	38061188	GCTTCCGCTCCCGCCCCCGCCGCCGGCCCCCGGCTGCTTCTCGCAC	G	Deletion	FOXA1	disruptive_inframe_deletion	p.Lys267_Ser282delinsAsn	c.267_282delCTTCCGCTCCCGCCCCCGCCGCCGGCCCCCGGCTGCTTCTCGCAC	32	0.5				MODERATE
MCL78_018	MCL78_018_10001	chr14	38061218	38061219	C	CCGTTCT	Insertion	FOXA1	conservative_inframe_insertion	p.Glu255_Asn256dup	c.764_769dupAGAACG	36	0.58				MODERATE
MCL76_074	MCL76_074_14700	chr14	105246550	105246551	C	T	SNV	AKT1	missense_variant&splice_region_variant	p.Glu17Lys	c.49G>A	8	0.38	COSV62571334	756	Pathogenic/Likely_pathogenic	MODERATE	29.2
MCL78_020	MCL78_020_10001	chr14	105246550	105246551	C	T	SNV	AKT1	missense_variant&splice_region_variant	p.Glu17Lys	c.49G>A	41	0.9	COSV62571334	756	Pathogenic/Likely_pathogenic	MODERATE	29.2
MCL76_067	MCL76_067_16600	chr16	67670733	67670734	A	G	SNV	CTCF	missense_variant	p.Asn660Ser	c.1979A>G	38	0.61	COSV50496714	1		MODERATE	21.3
MCL76_066	MCL76_066_14400	chr16	72992324	72992325	T	C	SNV	ZFHX3	missense_variant	p.Ser574Gly	c.1720A>G	53	0.72				MODERATE	15.6
MCL78_003	MCL78_003_10001	chr17	7577533	7577534	C	A	SNV	TP53	missense_variant	p.Arg249Ser	c.747G>T	25	0.8	COSV52661594	508	Conflicting_interpretations_of_pathogenicity	MODERATE	25.2
MCL76_068	MCL76_068_14900	chr17	7578189	7578190	T	C	SNV	TP53	missense_variant	p.Tyr220Cys	c.659A>G	7	0.86	COSV52661282	565	Pathogenic	MODERATE	32
MCL78_016	MCL78_016_10001	chr17	7578262	7578263	G	A	SNV	TP53	stop_gained	p.Arg196*	c.586C>T	21	0.91	COSV52663748	448	Pathogenic	HIGH	36
MCL76_079	MCL76_079_15400	chr17	7578554	7578555	C	T	SNV	TP53	splice_acceptor_variant&intron_variant		c.376-1G>A	20	0.9	COSV52688618	81	Likely_pathogenic	HIGH	26.1
MCL76_016	MCL76_016_11800	chr17	7579357	7579358	C	G	SNV	TP53	missense_variant	p.Arg110Pro	c.329G>C	15	0.67	COSV52668419	44	Pathogenic/Likely_pathogenic	MODERATE	23.1
MCL78_018	MCL78_018_10001	chr17	12016645	12016648	CAA	C	Deletion	MAP2K4	frameshift_variant	p.Asp274fs	c.816_817delAA	25	0.76	COSV62256622	7		HIGH
MCL76_077	MCL76_077_15300	chr19	42798142	42798143	G	A	SNV	CIC	missense_variant	p.Arg2272Gln	c.6815G>A	34	0.56				MODERATE	21.6
MCL76_016	MCL76_016_11800	chr19	42799137	42799138	C	T	SNV	CIC	missense_variant	p.Thr2447Ile	c.7340C>T	19	0.37				MODERATE	15.7
MCL76_061	MCL76_061_16200	chr2	198266833	198266834	T	C	SNV	SF3B1	missense_variant	p.Lys700Glu	c.2098A>G	23	0.39	COSV59205318	657	Likely_pathogenic	MODERATE	22.4
MCL78_005	MCL78_005_10001	chr2	198266833	198266834	T	C	SNV	SF3B1	missense_variant	p.Lys700Glu	c.2098A>G	4	0.5	COSV59205318	657	Likely_pathogenic	MODERATE	22.4
MCL78_019	MCL78_019_10001	chr21	36164433	36164434	A	G	SNV	RUNX1	stop_lost	p.Ter481Argext*?	c.1441T>C	11	0.82				HIGH	16.7
MCL76_079	MCL76_079_15400	chr22	30070928	30070929	C	T	SNV	NF2	missense_variant&splice_region_variant	p.Pro482Leu	c.1445C>T	52	0.62	COSV58522302	1	Uncertain_significance	MODERATE	24.3
MCL78_007	MCL78_007_10001	chr22	41574306	41574307	G	A	SNV	EP300	missense_variant	p.Gly2198Arg	c.6592G>A	22	0.64				MODERATE	17.7
MCL78_016	MCL78_016_10001	chr3	52620535	52620536	C	A	SNV	PBRM1	missense_variant	p.Ala1098Ser	c.3292G>T	29	0.31	COSV56298542	1		MODERATE	25
MCL76_079	MCL76_079_15400	chr3	142231275	142231276	C	G	SNV	ATR	missense_variant	p.Asp1560His	c.4678G>C	60	0.2				MODERATE	32
MCL78_006	MCL78_006_10001	chr3	178936081	178936082	G	A	SNV	PIK3CA	missense_variant	p.Glu542Lys	c.1624G>A	42	0.52	COSV55873227	1785	Pathogenic/Likely_pathogenic	MODERATE	27.1
MCL76_066	MCL76_066_14400	chr3	178936090	178936091	G	A	SNV	PIK3CA	missense_variant	p.Glu545Lys	c.1633G>A	16	0.31	COSV55873239	2867	Pathogenic/Likely_pathogenic	MODERATE	33
MCL76_079	MCL76_079_15400	chr3	178936090	178936091	G	A	SNV	PIK3CA	missense_variant	p.Glu545Lys	c.1633G>A	109	0.45	COSV55873239	2867	Pathogenic/Likely_pathogenic	MODERATE	33
MCL78_009	MCL78_009_10001	chr3	178936090	178936091	G	A	SNV	PIK3CA	missense_variant	p.Glu545Lys	c.1633G>A	138	0.23	COSV55873239	2867	Pathogenic/Likely_pathogenic	MODERATE	33
MCL76_007	MCL76_007_11100	chr3	178936094	178936095	A	G	SNV	PIK3CA	missense_variant	p.Gln546Arg	c.1637A>G	31	0.41	COSV55876869	115	Pathogenic	MODERATE	24.4
MCL78_018	MCL78_018_10001	chr3	178947826	178947827	G	T	SNV	PIK3CA	missense_variant	p.Cys901Phe	c.2702G>T	56	0.38	COSV55881149	22		MODERATE	33
MCL76_016	MCL76_016_11800	chr3	178952084	178952085	A	G	SNV	PIK3CA	missense_variant	p.His1047Arg	c.3140A>G	34	0.53	COSV55873195	3596	Pathogenic	MODERATE	21.5
MCL78_002	MCL78_002_10001	chr3	178952084	178952085	A	G	SNV	PIK3CA	missense_variant	p.His1047Arg	c.3140A>G	44	0.34	COSV55873195	3596	Pathogenic	MODERATE	21.5
MCL78_017	MCL78_017_10001	chr3	178952084	178952085	A	G	SNV	PIK3CA	missense_variant	p.His1047Arg	c.3140A>G	38	0.66	COSV55873195	3596	Pathogenic	MODERATE	21.5
MCL76_060	MCL76_060_16100	chr3	178952116	178952117	A	T	SNV	PIK3CA	missense_variant	p.Ile1058Phe	c.3172A>T	20	0.3	COSV55879683	6		MODERATE	20.3
MCL78_002	MCL78_002_10001	chr3	185161283	185161284	C	T	SNV	MAP3K13	missense_variant	p.Pro176Leu	c.527C>T	23	0.41				MODERATE
MCL78_007	MCL78_007_10001	chr4	55136812	55136813	T	G	SNV	PDGFRA	missense_variant	p.Leu379Val	c.1135T>G	14	0.57			Conflicting_interpretations_of_pathogenicity	MODERATE	14.7
MCL78_002	MCL78_002_10001	chr5	112137062	112137063	A	G	SNV	APC	missense_variant	p.Thr273Ala	c.817A>G	26	0.54			Uncertain_significance	MODERATE	9.9
MCL76_078	MCL76_078_15500	chr6	137524801	137524806	CGTGA	C	Deletion	IFNGR1	frameshift_variant	p.Leu188fs	c.563_566delTCAC	96	0.18				HIGH
MCL78_018	MCL78_018_10001	chr7	116371886	116371891	GGGAC	G	Deletion	MET	frameshift_variant	p.Gly456fs	c.1367_1370delGGAC	42	0.33				HIGH
MCL76_060	MCL76_060_16100	chr7	116409744	116409745	G	C	SNV	MET	missense_variant	p.Val895Leu	c.2683G>C	18	0.56				MODERATE	27.4
MCL76_060	MCL76_060_16100	chr7	151845155	151845156	C	T	SNV	KMT2C	missense_variant	p.Gly4676Asp	c.14027G>A	14	0.71				MODERATE	29.3
MCL76_064	MCL76_064_15200	chr7	151878444	151878445	C	T	SNV	KMT2C	missense_variant	p.Arg2167Gln	c.6500G>A	24	0.38				MODERATE	33
MCL76_067	MCL76_067_16600	chr8	17817920	17817921	C	G	SNV	PCM1	missense_variant	p.Gln764Glu	c.2290C>G	31	0.9				MODERATE	22.4
MCL78_018	MCL78_018_10001	chr8	38271687	38271688	C	T	SNV	FGFR1	missense_variant	p.Ser754Asn	c.2261G>A	27	0.74				MODERATE	22.3
MCL78_002	MCL78_002_10001	chr9	139409114	139409115	T	A	SNV	NOTCH1	missense_variant	p.Asn685Ile	c.2054A>T	25	0.44				MODERATE	5.6
MCL76_078	MCL76_078_15500	chrX	53224492	53224493	G	A	SNV	KDM5C	stop_gained	p.Gln1074*	c.3220C>T	74	0.14				HIGH	42

## Sheet: ST7_mIHC
Supplementary Table 7a: Cell densities according to lymphocytes type, state and histological compartment
MCL_blockID	subregion_specimen_ID	type	Epithelium														Stroma
			Epi_BCnp		Epi_BCp		Epi_BCt		Epi_TCnp		Epi_TCp		Epi_TCt_P1		Epi_TREG		Str_BCnp		Str_BCp		Str_BCt		Str_TCnp		Str_TCp		Str_TCt_P1		Str_TREG
			density (cells/µm2)	density decile	density (cells/µm2)	density decile	density (cells/µm2)	density decile	density (cells/µm2)	density decile	density (cells/µm2)	density decile	density (cells/µm2)	density decile	density (cells/µm2)	density decile	density (cells/µm2)	density decile	density (cells/µm2)	density decile	density (cells/µm2)	density decile	density (cells/µm2)	density decile	density (cells/µm2)	density decile	density (cells/µm2)	density decile	density (cells/µm2)	density decile
MCL76_007_11000	MCL76_007_11010	main_lesion	0	0	0	0	0	0	1.73901	1	3.47802	3	6.95604	1	1.73901	3	NA	0	NA	0	NA	0	NA	0	NA	0	NA	0	NA	0
MCL76_007_11100	MCL76_007_11110	main_lesion	94.4301	9	0	0	94.4301	9	15.4608	3	5.2329	4	28.5431	4	7.84935	6	801.588	10	0	0	801.588	10	441.089	7	52.2909	9	703.159	8	209.779	10
MCL76_007_11100	MCL76_007_11120	normal	111.409	10	0	0	111.409	10	5.57047	1	11.1409	7	16.7114	2	0	0	348.639	7	0	0	348.639	7	33.0825	1	2.54481	3	38.1721	1	2.54481	2
MCL76_012_11600	MCL76_012_11600	normal	5.50821	5	0	0	5.50821	4	96.3937	8	0	0	107.41	7	11.0164	7	9.28131	2	0	0	9.28131	2	417.659	7	0	0	448.597	6	30.9377	6
MCL76_012_11600	MCL76_012_11610	main_lesion	0	0	0	0	0	0	1.63084	1	0	0	1.63084	1	0	0	4.90566	1	0	0	4.90566	1	167.493	4	0	0	208.14	4	40.6469	7
MCL76_016_11800	MCL76_016_11810	main_lesion	21.6257	9	0.554505	2	22.1802	8	25.5072	5	13.3081	8	148.053	8	109.238	10	262.398	6	5.47803	5	267.876	7	410.852	6	328.682	10	890.727	9	151.194	10
MCL76_016_11800	MCL76_016_11820	other_lesion	0	0	3.267	3	3.267	3	7.62301	2	7.62301	5	77.3191	6	62.0731	9	5.00542	1	6.67389	7	11.6793	2	160.173	4	150.162	10	367.064	6	56.728	7
MCL76_025_16800	MCL76_025_16800	main_lesion	12.604	7	0	0	12.604	7	98.3108	8	1.2604	2	112.175	7	12.604	8	507.192	9	13.3975	8	520.59	9	701.456	8	2.8709	3	724.424	8	20.0963	4
MCL76_044_12800	MCL76_044_12810	main_lesion	0	0	0	0	0	0	0	0	0	0	1.48787	1	1.48787	2	0	0	0	0	0	0	2.01287	1	7.04504	5	10.0643	1	1.00643	1
MCL76_049_18100	MCL76_049_18100	normal	4.52757	4	0	0	4.52757	4	565.946	10	9.05513	6	586.32	10	11.3189	8	81.0833	4	6.57432	6	87.6576	4	760.43	9	13.1486	7	776.866	8	3.28716	2
MCL76_049_18100	MCL76_049_18110	main_lesion	6.70383	5	0	0	6.70383	5	42.4576	6	2.23461	3	49.1614	5	4.46922	5	37.7032	4	5.38618	5	43.0894	4	118.496	2	16.1585	8	134.654	2	0	0
MCL76_060_16100	MCL76_060_16110	main_lesion	18.9597	8	0	0	18.9597	8	5.26659	1	6.31991	4	16.8531	3	5.26659	6	178.272	5	0	0	178.272	5	9.76835	1	8.5473	6	26.863	1	8.5473	3
MCL76_060_16100	MCL76_060_16120	other_lesion	16.8101	8	0	0	16.8101	8	5.60337	2	7.47116	5	16.8101	3	3.73558	5	89.8314	4	1.04455	2	90.8759	4	49.0939	1	5.22276	5	55.3612	1	1.04455	1
MCL76_060_16100	MCL76_060_16130	other_lesion	9.54937	6	0	0	9.54937	6	17.1889	4	7.63949	6	26.7382	4	1.90987	3	265.95	7	1.24276	2	267.193	6	55.9241	2	4.97103	4	63.3806	1	2.48551	1
MCL76_061_16200	MCL76_061_16200	normal	0	0	0	0	0	0	17.0852	4	0	0	18.9836	3	1.89836	3	79.0606	4	0	0	79.0606	4	146.551	3	0.964154	2	162.942	3	15.4265	4
MCL76_061_16200	MCL76_061_16210	main_lesion	4.66061	4	0	0	4.66061	4	36.4375	5	0.847384	2	40.2507	4	2.96584	4	275.624	7	0.773501	1	276.398	7	326.16	6	3.60967	4	357.358	6	27.5882	6
MCL76_064_14600	MCL76_064_14600	main_lesion	0	0	0	0	0	0	8.37429	2	0	0	8.37429	2	0	0	1.21963	1	0	0	1.21963	1	453.091	7	1.21963	2	454.311	7	0	0
MCL76_066_16500	MCL76_066_16510	main_lesion	0	0	0	0	0	0	22.203	4	57.2982	10	79.8593	6	0.358113	1	22.2397	3	0	0	22.2397	3	201.936	4	153.899	10	355.835	6	0	0
MCL76_067_16600	MCL76_067_16610	main_lesion	0.887466	2	0	0	0.887466	2	3.10613	1	0	0	5.76853	1	2.6624	4	137.555	5	0	0	137.555	5	150	3	0	0	182.751	3	32.7511	6
MCL76_068_14900	MCL76_068_14900	normal	0	0	0	0	0	0	256.927	9	0	0	256.927	9	0	0	31.0567	3	0	0	31.0567	3	116.463	2	0	0	116.463	2	0	0
MCL76_068_14900	MCL76_068_14910	main_lesion	11.7578	7	0	0	11.7578	7	39.5191	5	0	0	44.4182	5	4.89907	6	200.821	6	1.6228	3	202.444	6	774.885	9	9.33107	6	883.206	9	98.9905	9
MCL76_070_16400	MCL76_070_16410	main_lesion	0	0	0	0	0	0	56.7798	6	6.81358	5	63.5934	5	0	0	0	0	0	0	0	0	228.351	5	13.4324	7	241.783	4	0	0
MCL76_070_16400	MCL76_070_16420	normal	0	0	0	0	0	0	82.2957	7	0	0	82.2957	6	0	0	0	0	0	0	0	0	299.736	5	5.87718	5	305.614	5	0	0
MCL76_071_14800	MCL76_071_14810	main_lesion	0	0	0	0	0	0	227.669	9	0.716693	1	228.386	9	0	0	0	0	0	0	0	0	690.58	8	1.1825	2	691.762	8	0	0
MCL76_074_14700	MCL76_074_14710	main_lesion	0	0	0	0	0	0	142.994	9	0	0	145.927	8	2.93322	4	0	0	0	0	0	0	294.468	5	0	0	316.702	5	22.2342	5
MCL76_074_14700	MCL76_074_14720	normal	0	0	0	0	0	0	417.642	10	0	0	428.083	9	10.4411	7	0	0	0	0	0	0	247.989	5	0	0	256.712	4	8.72322	3
MCL76_077_15300	MCL76_077_15300	normal	80.7071	9	0	0	80.7071	9	0	0	0	0	0	0	0	0	390.711	8	0	0	390.711	8	0	0	0	0	0	0	0	0
MCL76_077_15300	MCL76_077_15310	main_lesion	5.06872	4	0	0	5.06872	4	0	0	0	0	0	0	0	0	405.356	8	0	0	405.356	8	0	0	0	0	0	0	0	0
MCL76_080_15800	MCL76_080_15810	other_lesion	0	0	0	0	0	0	0	0	0	0	0	0	0	0	731.222	9	0	0	731.222	9	633.726	8	0	0	658.1	7	24.3741	5
MCL76_080_15800	MCL76_080_15820	main_lesion	1.0999	2	0	0	1.0999	2	1.0999	1	0	0	1.0999	1	0	0	204.158	6	0	0	204.158	6	321.175	6	0	0	349.806	5	28.6318	6
MCL78_001_10001	MCL78_001_10001	main_lesion	130.785	10	0	0	130.785	10	90.923	7	1.89818	3	92.8212	7	0	0	1035.1	10	0	0	1035.1	10	148.858	3	8.24515	6	157.104	3	0	0
MCL78_002_10001	MCL78_002_10001	main_lesion	11.1915	6	0	0	11.1915	6	72.1229	7	31.6204	8	249.055	9	145.312	10	1118.61	10	0	0	1118.61	10	833.077	9	33.5723	9	1054.93	9	188.282	10
MCL78_002_10001	MCL78_002_10011	normal	8.20222	6	0	0	8.20222	6	358.619	9	39.6441	9	952.369	10	554.105	10	378.399	8	0	0	378.399	8	930.692	9	13.5706	7	1062.61	9	118.348	9
MCL78_003_10001	MCL78_003_10001	main_lesion	0	0	0	0	0	0	21.0295	4	0.725155	1	21.7547	3	0	0	46.3973	4	0	0	46.3973	4	431.603	7	37.2258	9	475.303	7	6.47405	3
MCL78_003_10001	MCL78_003_10011	normal	0	0	0	0	0	0	123.581	8	0	0	123.581	8	0	0	0.967241	1	0	0	0.967241	1	66.7396	2	0.967241	2	68.6741	2	0.967241	1
MCL78_005_10001	MCL78_005_10001	main_lesion	0.333967	1	0	0	0.333967	1	8.68313	3	0	0	8.68313	2	0	0	37.018	3	0	0	37.018	3	157.327	3	0.925451	1	158.252	3	0	0
MCL78_005_10001	MCL78_005_10011	normal	0	0	0	0	0	0	0	0	0	0	0	0	0	0	22.1211	3	0	0	22.1211	3	35.3937	1	0	0	35.3937	1	0	0
MCL78_008_10001	MCL78_008_10001	main_lesion	3.98647	3	3.98647	4	7.97293	5	43.8511	6	0	0	123.58	8	79.7293	9	9.16277	2	6.87208	7	16.0349	2	155.767	3	0	0	213.035	4	57.2673	8
MCL78_008_10001	MCL78_008_10011	normal	16.0111	8	23.4008	5	39.4119	9	89.9084	7	0	0	156.416	8	66.5076	9	100.886	5	49.3219	10	150.208	5	471.36	7	0	0	563.278	7	91.918	9
MCL78_009_10001	MCL78_009_10001	main_lesion	0	0	0	0	0	0	0	0	0	0	0	0	0	0	0	0	0	0	0	0	74.9955	2	0	0	78.4044	2	3.40889	2
MCL78_009_10001	MCL78_009_10011	normal	11.5098	7	0	0	11.5098	7	61.3854	6	0	0	61.3854	5	0	0	12.1229	2	0	0	12.1229	2	68.6965	2	0	0	71.3905	2	2.69398	2
MCL78_010_10001	MCL78_010_10001	main_lesion	0	0	0	0	0	0	78.4586	7	6.40478	4	85.3971	6	0.533732	1	28.9349	3	0	0	28.9349	3	1322.33	10	9.50719	6	1356.63	10	24.8014	5
MCL78_010_10001	MCL78_010_10011	normal	5.76203	5	0	0	5.76203	5	702.968	10	80.6684	10	783.636	10	0	0	0	0	0	0	0	0	1589.35	10	1.57987	3	1603.57	10	12.6389	3
MCL78_011_10001	MCL78_011_10001	main_lesion	1.70251	2	0	0	1.70251	2	102.15	8	10.215	7	112.365	7	0	0	0	0	0	0	0	0	395.916	6	7.44203	5	403.358	6	0	0
MCL78_011_10001	MCL78_011_10011	normal	0	0	0	0	0	0	692.017	10	50.6354	9	742.652	10	0	0	4.95045	1	0	0	4.95045	1	1123.75	10	0	0	1123.75	10	0	0
MCL78_012_10001	MCL78_012_10001	main_lesion	2.59368	3	0.518736	1	3.11242	3	28.5305	5	0	0	29.568	4	1.03747	2	98.8166	5	13.6915	8	112.508	5	1069.12	9	0.595281	1	1109.01	9	39.2885	7
MCL78_012_10001	MCL78_012_10011	normal	0	0	0	0	0	0	373.838	9	0	0	373.838	9	0	0	811.031	10	25.3447	9	836.376	10	3066.71	10	0	0	3137.68	10	70.9652	8
MCL78_013_10001	MCL78_013_10001	main_lesion	0.649942	1	0	0	0.649942	1	11.569	3	0	0	11.9589	2	0.389965	1	376.939	8	3.09283	3	380.031	8	688.348	8	0.193302	1	736.287	8	47.7456	7
MCL78_013_10001	MCL78_013_10011	normal	1.72857	2	0	0	1.72857	2	22.4714	4	0	0	23.3357	3	0.864284	1	161.468	5	0.304083	1	161.772	5	123.762	3	0	0	136.837	3	13.0756	4
MCL78_013_10001	MCL78_013_10021	other_lesion	0.382134	1	0	0	0.382134	1	8.31141	2	0	0	9.36228	2	1.05087	2	632.547	9	3.61262	4	636.159	9	592.356	8	0.564471	1	656.932	7	64.0111	8
MCL78_015_10001	MCL78_015_10001	main_lesion	0	0	0	0	0	0	64.6006	6	0	0	64.6006	6	0	0	184.618	6	0	0	184.618	6	317.487	6	3.49655	4	320.983	5	0	0
MCL78_016_10001	MCL78_016_10001	main_lesion	3.15201	3	0	0	3.15201	3	12.8182	3	1.89121	2	25.8465	4	11.1371	7	21.4555	2	0	0	21.4555	2	214.555	4	23.4513	8	316.842	5	78.8364	8
MCL78_016_10001	MCL78_016_10011	normal	2.03177	3	0	0	2.03177	3	29.4607	5	10.1589	6	52.8261	5	13.2065	8	6.52948	2	0	0	6.52948	1	39.993	1	4.89711	4	65.2948	2	20.4046	5
MCL78_017_10001	MCL78_017_10001	main_lesion	0.452374	1	0	0	0.452374	1	5.65467	2	0.452374	1	7.69035	1	1.58331	2	328.029	7	3.48293	4	331.512	7	1240.87	10	26.9136	8	1388.11	10	120.32	9
MCL78_017_10001	MCL78_017_10011	normal	300.914	10	0	0	300.914	10	9.24596	3	0	0	13.4487	2	4.20271	5	575.76	9	6.30571	6	582.065	9	190.141	4	3.39538	3	213.909	4	20.3723	4
MCL78_020_10001	MCL78_020_10001	main_lesion	0	0	0	0	0	0	116.359	8	0	0	116.359	7	0	0	0	0	0	0	0	0	268.988	5	0	0	268.988	4	0	0
MCL78_020_10001	MCL78_020_10011	normal	0	0	0	0	0	0	472.182	10	0	0	472.182	10	0	0	0	0	0	0	0	0	172.189	4	0	0	172.189	3	0	0
Supplementary Table 7b: Median T-cell, B-cell and T-regs densities in each immune-state and histoligical compartment
immune-state	cell_type	Median cell density (cells/µm2)
		Epithelium	Stroma
Ex	B-cells	0.382134	184.618
	T-cells	18.9836	475.303
	T-regs	0.533732	27.5882
Sup	B-cells	10.3704	164.24
	T-cells	57.1058	185.069
	T-regs	8.14151	14.4598
Ac	B-cells	0	0
	T-cells	119.97	305.614
	T-regs	0	0
Supplementary Table 7c: Key summary metrics and resulting immune-state for all DCIS regions
MCL_blockID	subregion_specimen_ID	MM1 factor	MM2 factor	MM3 factor	MM4 factor	Lymphocytes* Density Ratio (Stromal/Epithelial)	Immune state	frac Ki67+ cytokeratin
MCL76_064_14600	MCL76_064_14600	0.14	0.56	0	0.3	54.3963	Active	0.0625946
MCL76_070_16400	MCL76_070_16410	0.5	0.5	0	0	3.80202	Active	0.0802872
MCL76_071_14800	MCL76_071_14810	0.12	0.88	0	0	3.02892	Active	0
MCL76_074_14700	MCL76_074_14710	0	0.71	0.16	0.13	2.27687	Active	0
MCL78_011_10001	MCL78_011_10001	0.39	0.53	0.08	0	3.53612	Active	0.09983
MCL78_020_10001	MCL78_020_10001	0	1	0	0	2.3117	Active	0.0241405
MCL76_007_11000	MCL76_007_11010	0.86	0.14	0	0	NA	Active	0.27763
MCL76_044_12800	MCL76_044_12810	0.84	0	0	0.16	3.72034	Active	0
MCL76_066_16500	MCL76_066_16510	0.59	0.22	0	0.18	4.71313	Active	0.032267
MCL76_007_11100	MCL76_007_11110	0.23	0.1	0.38	0.29	13.1057	Excluded	0.262982
MCL76_012_11600	MCL76_012_11610	0	0.18	0	0.82	155.56	Excluded	0.0735893
MCL76_025_16800	MCL76_025_16800	0.09	0.26	0.44	0.2	9.20863	Excluded	0.0852601
MCL76_061_16200	MCL76_061_16210	0.16	0.21	0.31	0.33	13.8133	Excluded	0.0274125
MCL76_067_16600	MCL76_067_16610	0	0.09	0.41	0.5	37.8882	Excluded	0.207554
MCL76_068_14900	MCL76_068_14910	0.13	0.21	0.37	0.29	19.3965	Excluded	0.350263
MCL76_080_15800	MCL76_080_15810	0	0	0	1	NA	Excluded	0
MCL76_080_15800	MCL76_080_15820	0	0.09	0.18	0.73	264.84	Excluded	0.000958957
MCL78_003_10001	MCL78_003_10001	0.32	0.24	0	0.44	24.2787	Excluded	0.0271205
MCL78_005_10001	MCL78_005_10001	0.07	0.39	0.16	0.37	21.6555	Excluded	0.209476
MCL78_009_10001	MCL78_009_10001	0	0	0	1	NA	Excluded	0.174622
MCL78_010_10001	MCL78_010_10001	0.28	0.37	0	0.35	16.4129	Excluded	0.182345
MCL78_012_10001	MCL78_012_10001	0.03	0.24	0.26	0.48	37.3928	Excluded	0.162369
MCL78_013_10001	MCL78_013_10001	0.03	0.14	0.1	0.73	89.5513	Excluded	0.0632572
MCL78_013_10001	MCL78_013_10021	0.03	0.1	0.13	0.74	125.712	Excluded	0.0450101
MCL78_015_10001	MCL78_015_10001	0.15	0.41	0	0.44	7.82657	Excluded	0.0297518
MCL78_017_10001	MCL78_017_10001	0.21	0.06	0.07	0.65	189.177	Excluded	0.0910312
MCL76_016_11800	MCL76_016_11810	0.28	0.16	0.41	0.15	4.6867	Suppressed	0.0889161
MCL76_016_11800	MCL76_016_11820	0.4	0.13	0.31	0.16	3.05253	Suppressed	0.0401165
MCL76_049_18100	MCL76_049_18110	0.31	0.23	0.46	0	2.94598	Suppressed	0.0154072
MCL76_060_16100	MCL76_060_16110	0.31	0.07	0.62	0	5.2017	Suppressed	0.00873578
MCL76_060_16100	MCL76_060_16120	0.31	0.1	0.59	0	3.94267	Suppressed	0.00286533
MCL76_060_16100	MCL76_060_16130	0.28	0.17	0.55	0	8.7194	Suppressed	0.00766144
MCL76_077_15300	MCL76_077_15310	0	0	1	0	79.972	Suppressed	0.232483
MCL78_001_10001	MCL78_001_10001	0.19	0.25	0.54	0.02	5.33171	Suppressed	0.0300744
MCL78_002_10001	MCL78_002_10001	0.27	0.19	0.29	0.25	5.82364	Suppressed	0.130458
MCL78_008_10001	MCL78_008_10001	0	0.35	0.64	0.01	1.35523	Suppressed	0.144711
MCL78_016_10001	MCL78_016_10001	0.34	0.17	0.29	0.2	10.3931	Suppressed	0.147455
* sum of the total T-cell, B-cell and T-Reg densities. NA: not available, typically when either the epithelial or stromal densities were null

## Sheet: ST8_MHC1
Supplementary Table 8: Scores of MHC1 immunostaining in DCIS and adjacent normal regions
MCL_blockID	immune state	MHC1 score
		DCIS	normal	change direction
MCL76_071_14800	Active	1	0	UP
MCL76_070_16400	Active	2	1	UP
MCL76_074_14700	Active	3	0	UP
MCL76_044_12800	Active	2	1	UP
MCL76_066_16500	Active	3	1	UP
MCL76_064_14600	Active	2	NA	NA
MCL76_025_16800	Excluded	0	0	EQ
MCL76_007_11100	Excluded	2	2	EQ
MCL76_068_14900	Excluded	0	0	EQ
MCL76_061_16200	Excluded	1	1	EQ
MCL76_067_16600	Excluded	2	2	EQ
MCL76_080_15800	Excluded	2	2	EQ
MCL76_012_11600	Excluded	2	1	UP
MCL76_077_15300	Suppressed	2	1	UP
MCL76_049_18100	Suppressed	3	1	UP
MCL76_016_11800	Suppressed	2	0	UP

## Sheet: ST9_Exome_Seq_Statistics
Supplementary Table 9: Exome sequencing statistics
								% Base pairs covered at more than
MCL_ptid	MCL_blockID	Total DNA Input (ng)	N Regions Sequenced	Total Reads	Mean Exome Coverage	% Bases PCR Duplicates	% Bases On Target	10x (Cov10)	20x (Cov20)	30x (Cov30)
MCL76_007	MCL76_007_11100	52.34	2	441655750	11.578	89.664	82.9444	59.5783	8.9815	1.0333
MCL76_016	MCL76_016_11800	5.8	1	168400494	14.7981	81.5006	82.088	75.949	23.3744	4.0678
MCL76_048	MCL76_048_13100	12.24	1	155584236	2.86376	51.0866	61.8213	1.3781	0.244	0.1099
MCL76_060	MCL76_060_16100	3.456	1	188190478	9.73754	71.385	72.0172	47.2553	4.7853	0.5273
MCL76_061	MCL76_061_16200	20.38	2	95802370	18.9742	61.9382	76.7443	85.054	45.2925	11.7975
MCL76_064	MCL76_064_15200	9.536	2	567167036	17.5949	89.4052	82.0712	85.8915	36.7058	6.3714
MCL76_066	MCL76_066_14400	27.36	2	1070575460	60.4074	91.2301	82.1081	95.5729	92.7293	86.2212
MCL76_066	MCL76_066_16500	2.736	1	77117812	1.42742	84.9171	78.5573	0.3272	0.1656	0.1152
MCL76_067	MCL76_067_16600	19.008	2	507485212	95.2087	77.7186	82.441	96.1304	94.9871	92.6194
MCL76_068	MCL76_068_14900	4.032	1	96994586	5.41445	81.9686	80.2596	12.0384	0.9397	0.3841
MCL76_070	MCL76_070_16400	12.496	1	351627830	2.10441	88.0267	81.0835	0.6374	0.3103	0.2397
MCL76_071	MCL76_071_14800	16.288	1	256938910	31.01	82.34	82.6753	94.93	84.81	45.5803
MCL76_074	MCL76_074_14700	9.656	2	345123202	67.1919	73.6287	83.8939	95.9474	94.4178	90.8839
MCL76_076	MCL76_076_15700	111.2	3	306378740	102.411	61.3622	85.2015	96.3563	95.6467	94.1306
MCL76_077	MCL76_077_15300	7.536	2	310675538	39.0092	80.6597	83.9735	93.9491	83.6474	64.8347
MCL76_078	MCL76_078_15500	24.64	3	517323684	144.419	66.7645	83.3084	96.4735	96.0969	95.6085
MCL76_079	MCL76_079_15400	40.32	3	490785056	53.3683	80.5376	80.7071	95.2151	90.7696	80.7831
MCL76_080	MCL76_080_15800	46.1	2	318851344	41.0978	81.0186	89.5563	96.0023	93.3443	81.5674
MCL78_002	MCL78_002_10001	19	1	156174468	23.7893	82.2203	88.6451	93.6712	69.7555	26.126
MCL78_003	MCL78_003_10001	24.5	1	169621164	14.8152	85.9682	88.084	82.5876	18.6939	2.0713
MCL78_005	MCL78_005_10001	7.2	1	296848084	3.6547	93.8013	86.26	2.1839	0.5829	0.4329
MCL78_006	MCL78_006_10001	16.1	1	189411096	34.9915	78.14	87.0042	95.5562	88.8226	65.4112
MCL78_007	MCL78_007_10001	13.4	1	317462738	17.8307	91.1979	86.5625	90.1813	37.7767	4.9144
MCL78_008	MCL78_008_10001	20.9	1	191931084	18.5397	87.679	88.059	85.4324	38.1965	8.6663
MCL78_009	MCL78_009_10001	4.1	1	196007732	11.3033	88.8206	88.9347	65.4684	3.9402	0.7438
MCL78_016	MCL78_016_10001	8.6	1	196290570	28.7422	81.7424	87.1651	93.0477	71.6326	43.2324
MCL78_017	MCL78_017_10001	7.5	1	173866494	12.4549	87.943	86.9582	64.8844	12.6304	1.9089
MCL78_018	MCL78_018_10001	11	1	218536938	33.5602	79.7556	86.4513	95.304	86.6532	62.0577
MCL78_019	MCL78_019_10001	20.6	1	211264450	14.2885	87.3299	86.7241	74.4368	18.909	3.3193
MCL78_020	MCL78_020_10001	7.7	1	433020456	7.97585	93.5251	85.5667	28.1223	1.6825	0.9095

## Sheet: ST10_Breast_Gene_List
Supplementary Table 10: DCIS and breast cancer gene list
Gene Symbol	Source
ACTL6B	TCGA mutsig2.0 q<0.1
AKT1	Cancer Gene Census Tier 1 gene found in breast cancer
AKT3	Breast cancer driver https://pubmed.ncbi.nlm.nih.gov/22722202/
ALK	DCIS https://www.ncbi.nlm.nih.gov/pmc/articles/PMC4480702/
APC	DCIS https://clincancerres.aacrjournals.org/content/26/14/3682
APOBEC3B	Cancer Gene Census Tier 1 gene found in breast cancer (germline)
AQP12A	TCGA mutsig2.0 q<0.1
AR	DCIS https://www.ncbi.nlm.nih.gov/pmc/articles/PMC4480702/
ARID1A	Cancer Gene Census Tier 1 gene found in breast cancer
ARID1B	Cancer Gene Census Tier 1 gene found in breast cancer
ARID2	DCIS https://clincancerres.aacrjournals.org/content/26/14/3682
ASXL2	TCGA mutsig2.0 q<0.1
ATM	DCIS https://www.ncbi.nlm.nih.gov/pmc/articles/PMC4480702/
ATR	DCIS https://clincancerres.aacrjournals.org/content/26/14/3682
ATRX	DCIS https://clincancerres.aacrjournals.org/content/26/14/3682
BAP1	Cancer Gene Census Tier 1 gene found in breast cancer
BARD1	Cancer Gene Census Tier 1 gene found in breast cancer
BCOR	DCIS https://www.ncbi.nlm.nih.gov/pmc/articles/PMC4480702/
BRCA1	Cancer Gene Census Tier 1 gene found in breast cancer (germline)
BRCA2	Cancer Gene Census Tier 1 gene found in breast cancer
BRIP1	Cancer Gene Census Tier 1 gene found in breast cancer (germline)
CASP8	Cancer Gene Census Tier 1 gene found in breast cancer
CBFB	Breast cancer driver https://pubmed.ncbi.nlm.nih.gov/22722202/
CCND1	Breast cancer driver https://pubmed.ncbi.nlm.nih.gov/22722202/
CCND2	DCIS https://www.nature.com/articles/modpathol201721
CDH1	Cancer Gene Census Tier 1 gene found in breast cancer
CDKN1B	Cancer Gene Census Tier 1 gene found in breast cancer
CDKN2A	DCIS https://clincancerres.aacrjournals.org/content/26/14/3682
CDKN2C	DCIS https://clincancerres.aacrjournals.org/content/26/14/3682
CHEK2	Cancer Gene Census Tier 1 gene found in breast cancer (germline)
CIC	DCIS https://clincancerres.aacrjournals.org/content/26/14/3682
CLTCL1	DCIS https://www.ncbi.nlm.nih.gov/pmc/articles/PMC4480702/
CTCF	Cancer Gene Census Tier 1 gene found in breast cancer
DBC2	DCIS https://www.ncbi.nlm.nih.gov/pmc/articles/PMC3483801/
EP300	Cancer Gene Census Tier 1 gene found in breast cancer
ERBB2	Cancer Gene Census Tier 1 gene found in breast cancer
ERBB3	DCIS https://clincancerres.aacrjournals.org/content/26/14/3682
ERRFI1	DCIS https://clincancerres.aacrjournals.org/content/26/14/3682
ESR1	Cancer Gene Census Tier 1 gene found in breast cancer
EZH2	DCIS https://clincancerres.aacrjournals.org/content/26/14/3682
FAM20C	TCGA mutsig2.0 q<0.1
FAM86B1	TCGA mutsig2.0 q<0.1
FANCE	DCIS https://www.ncbi.nlm.nih.gov/pmc/articles/PMC4480702/
FBLN2	Cancer Gene Census Tier 1 gene found in breast cancer
FBXW7	TCGA mutsig2.0 q<0.1
FGFR1	DCIS https://pubmed.ncbi.nlm.nih.gov/28338653/
FGFR2	DCIS https://www.ncbi.nlm.nih.gov/pmc/articles/PMC4480702/
FGFR3	DCIS https://pubmed.ncbi.nlm.nih.gov/28338653/
FGFR4	DCIS https://clincancerres.aacrjournals.org/content/26/14/3682
FLNA	Cancer Gene Census Tier 1 gene found in breast cancer
FOXA1	Cancer Gene Census Tier 1 gene found in breast cancer
GATA2	DCIS https://clincancerres.aacrjournals.org/content/26/14/3682
GATA3	Cancer Gene Census Tier 1 gene found in breast cancer
GNAS	DCIS https://clincancerres.aacrjournals.org/content/26/14/3682
GPRIN2	TCGA mutsig2.0 q<0.1
GPS2	TCGA mutsig2.0 q<0.1
HIST1H2BC	TCGA mutsig2.0 q<0.1
HIST1H3B	TCGA mutsig2.0 q<0.1
HLA-DRB5	TCGA mutsig2.0 q<0.1
IFNGR1	DCIS https://clincancerres.aacrjournals.org/content/26/14/3682
IGF1	DCIS https://clincancerres.aacrjournals.org/content/26/14/3682
IGF1R	DCIS https://clincancerres.aacrjournals.org/content/26/14/3682
IRS2	DCIS https://clincancerres.aacrjournals.org/content/26/14/3682
IRS4	Cancer Gene Census Tier 1 gene found in breast cancer
JAK3	DCIS https://clincancerres.aacrjournals.org/content/26/14/3682
KDM5A	DCIS https://clincancerres.aacrjournals.org/content/26/14/3682
KDM5C	DCIS https://clincancerres.aacrjournals.org/content/26/14/3682
KEAP1	Cancer Gene Census Tier 1 gene found in breast cancer
KMT2C	DCIS https://www.ncbi.nlm.nih.gov/pmc/articles/PMC4480702/
KRAS	DCIS https://pubmed.ncbi.nlm.nih.gov/28338653/
MAGI3	Breast cancer driver https://pubmed.ncbi.nlm.nih.gov/22722202/
MAML2	DCIS https://www.ncbi.nlm.nih.gov/pmc/articles/PMC4480702/
MAP2K4	Cancer Gene Census Tier 1 gene found in breast cancer
MAP3K1	Cancer Gene Census Tier 1 gene found in breast cancer
MAP3K13	Cancer Gene Census Tier 1 gene found in breast cancer
MDM2	DCIS https://www.ncbi.nlm.nih.gov/pmc/articles/PMC4480702/
MET	DCIS https://www.ncbi.nlm.nih.gov/pmc/articles/PMC4480702/
MRTFA	DCIS https://www.ncbi.nlm.nih.gov/pmc/articles/PMC4480702/
MYB	TCGA mutsig2.0 q<0.1
MYC	DCIS https://www.ncbi.nlm.nih.gov/pmc/articles/PMC3483801/
MYCL	DCIS https://www.ncbi.nlm.nih.gov/pmc/articles/PMC4480702/
MYCN	DCIS https://www.ncbi.nlm.nih.gov/pmc/articles/PMC4480702/
NACA	DCIS https://www.ncbi.nlm.nih.gov/pmc/articles/PMC4480702/
NBN	DCIS https://pubmed.ncbi.nlm.nih.gov/28338653/
NCOA3	DCIS https://www.ncbi.nlm.nih.gov/pmc/articles/PMC4480702/
NCOR1	Cancer Gene Census Tier 1 gene found in breast cancer
NF2	DCIS https://pubmed.ncbi.nlm.nih.gov/28338653/
NKX2-1	DCIS https://www.ncbi.nlm.nih.gov/pmc/articles/PMC4480702/
NOTCH1	Cancer Gene Census Tier 1 gene found in breast cancer
NOTCH2	DCIS https://www.ncbi.nlm.nih.gov/pmc/articles/PMC4480702/
NTRK3	DCIS https://www.ncbi.nlm.nih.gov/pmc/articles/PMC4480702/
PALB2	Cancer Gene Census Tier 1 gene found in breast cancer (germline)
PBRM1	Cancer Gene Census Tier 1 gene found in breast cancer
PCM1	DCIS https://www.ncbi.nlm.nih.gov/pmc/articles/PMC4480702/
PDGFRA	DCIS https://www.ncbi.nlm.nih.gov/pmc/articles/PMC4480702/
PIK3CA	Cancer Gene Census Tier 1 gene found in breast cancer
PIK3R1	DCIS https://www.ncbi.nlm.nih.gov/pmc/articles/PMC4480702/
PIWIL1	TCGA mutsig2.0 q<0.1
PMS1	DCIS https://www.ncbi.nlm.nih.gov/pmc/articles/PMC4480702/
POLQ	Cancer Gene Census Tier 1 gene found in breast cancer (germline)
PPM1D	Cancer Gene Census Tier 1 gene found in breast cancer
PPP2R1A	DCIS https://www.ncbi.nlm.nih.gov/pmc/articles/PMC4480702/
PRKN	DCIS https://clincancerres.aacrjournals.org/content/26/14/3682
PTCH1	DCIS https://pubmed.ncbi.nlm.nih.gov/28338653/
PTCH1	DCIS https://www.nature.com/articles/modpathol201721
PTEN	DCIS https://clincancerres.aacrjournals.org/content/26/14/3682
PTGER2	TCGA mutsig2.0 q<0.1
PTGS2	DCIS https://www.ncbi.nlm.nih.gov/pmc/articles/PMC3483801/
RAB42	TCGA mutsig2.0 q<0.1
RAD51D	DCIS https://pubmed.ncbi.nlm.nih.gov/28338653/
RB1	Cancer Gene Census Tier 1 gene found in breast cancer
RUNX1	Breast cancer driver https://pubmed.ncbi.nlm.nih.gov/22722202/
SALL4	Cancer Gene Census Tier 1 gene found in breast cancer
SF3B1	DCIS https://pubmed.ncbi.nlm.nih.gov/28338653/
SKP2	DCIS https://www.ncbi.nlm.nih.gov/pmc/articles/PMC4480702/
SMARCA4	DCIS https://www.ncbi.nlm.nih.gov/pmc/articles/PMC4480702/
SMARCD1	Cancer Gene Census Tier 1 gene found in breast cancer
SOX2	DCIS https://clincancerres.aacrjournals.org/content/26/14/3682
SOX9	DCIS https://www.ncbi.nlm.nih.gov/pmc/articles/PMC4480702/
SPEN	DCIS https://clincancerres.aacrjournals.org/content/26/14/3682
STK11	DCIS https://pubmed.ncbi.nlm.nih.gov/28338653/
TBL1XR1	TCGA mutsig2.0 q<0.1
TBX3	Cancer Gene Census Tier 1 gene found in breast cancer
TCP10	TCGA mutsig2.0 q<0.1
TET1	DCIS https://clincancerres.aacrjournals.org/content/26/14/3682
TNFSF8	TCGA mutsig2.0 q<0.1
TP53	Cancer Gene Census Tier 1 gene found in breast cancer
TP63	DCIS https://clincancerres.aacrjournals.org/content/26/14/3682
TSC2	DCIS https://www.nature.com/articles/modpathol201721
WSCD2	TCGA mutsig2.0 q<0.1
XPO1	DCIS https://clincancerres.aacrjournals.org/content/26/14/3682
ZFHX3	DCIS https://clincancerres.aacrjournals.org/content/26/14/3682
ZFP36L1	TCGA mutsig2.0 q<0.1
ZFP36L2	TCGA mutsig2.0 q<0.1
ZMYM3	Cancer Gene Census Tier 1 gene found in breast cancer
ZNF217	DCIS https://www.ncbi.nlm.nih.gov/pmc/articles/PMC3483801/
ZP4	TCGA mutsig2.0 q<0.1
